# Supplementary material for: Magnetic Nanoparticle-Integrated Microfluidic Chip Enables Reliable Isolation of Plasma Cell-Free DNA for Molecular Diagnostics
Source: Diagnostics (Basel). 2026 Feb 2;16(3):460. doi: 10.3390/diagnostics16030460 (PMC12896869; doi:10.3390/diagnostics16030460)
Supplement: Supplementary file 1 [file diagnostics-16-00460-s001.zip]

Archive with 1 entries (1 files):
- diagnostics-4003289-supplementary.pdf
